# Supplementary material for: Biomedical Text Link Prediction for Drug Discovery: A Case Study with COVID-19
Source: Pharmaceutics. 2021 May 26;13(6):794. doi: 10.3390/pharmaceutics13060794 (PMC8230210; doi:10.3390/pharmaceutics13060794)
Supplement: Supplementary file 1 [file pharmaceutics-13-00794-s001.zip]

Archive with 1 entries (1 files):
- pharmaceutics-1195479-supplementary.pdf
